# Supplementary material for: Quantitative Single-Cell Transcript Assessment of Biomarkers Supports Cellular Heterogeneity in the Bovine IVD
Source: Vet Sci. 2019 May 12;6(2):42. doi: 10.3390/vetsci6020042 (PMC6631975; doi:10.3390/vetsci6020042)
Supplement: Supplementary file 1 [file vetsci-06-00042-s001.zip]

Archive with 16 entries (13 files):
- Supplementary Material/
- Supplementary Material/.DS_Store
- __MACOSX/
- __MACOSX/Supplementary Material/
- __MACOSX/Supplementary Material/._.DS_Store
- Supplementary Material/Figure S1.jpg
- __MACOSX/Supplementary Material/._Figure S1.jpg
- Supplementary Material/Supplementary Materials Legends.docx
- __MACOSX/Supplementary Material/._Supplementary Materials Legends.docx
- Supplementary Material/Table S1.xlsx
- __MACOSX/Supplementary Material/._Table S1.xlsx
- Supplementary Material/Table S2.xlsx
- __MACOSX/Supplementary Material/._Table S2.xlsx
- Supplementary Material/Table S3.xlsx
- __MACOSX/Supplementary Material/._Table S3.xlsx
- __MACOSX/._Supplementary Material
