# Supplementary material for: Quantitative Single-Cell Transcript Assessment of Biomarkers Supports Cellular Heterogeneity in the Bovine IVD
Source: Vet Sci. 2019 May 12;6(2):42. doi: 10.3390/vetsci6020042 (PMC6631975; doi:10.3390/vetsci6020042)
Supplement: Supplementary file 1 [file vetsci-06-00042-s001.zip › Supplementary Material/Table S1.xlsx]

## Sheet: Sheet1
	Lam1	Total fluorescence	Total cell count	Average fluorescence per cell	Mean (SD)	p-value		Thy1	Total fluorescence	Total cell count	Average fluorescence per cell	Mean (SD)	p-value		Gli1	Total fluorescence	Total cell count	Average fluorescence per cell	Mean (SD)	p-value
	NP	131818	41	3215.1	2801	0.04		NP	129994	41	3170.6	3077.1	0.04		NP	283773	56	5067.4	6661.4	0.023
		126933	40	3173.3	-681.3				85852.6	48	1788.6	-1244.4				420927	61	6900.4	-1488.9
		114839	57	2014.7					192242	45	4272					521061	65	8016.3
	AF	282350	53	5327.4	4510.7			AF	311402	53	5875.5	5859.4			AF	93407.9	42	2224	1769.4
		315764	79	3997	-715.1				403669	79	5109.7	-741.8				129898	80	1623.7	-402.1
		265079	63	4207.6					415360	63	6593					153352	105	1460.5
	Gli3	Total fluorescence	Total cell count	Average fluorescence per cell	Mean (SD)	p-value		Noto	Total fluorescence	Total cell count	Average fluorescence per cell	Mean (SD)	p-value		Ptprc	Total fluorescence	Total cell count	Average fluorescence per cell	Mean (SD)	p-value
	NP	164449	55	2990	2432.5	0.027		NP	303399	68	4461.7	5015.2	0.0021		NP	350878	47	7465.5	8391.9	0.012
		139172	54	2577.3	-642.3				343923	63	5459.1	-507.7				390877	52	7516.9	-1560.3
		98616.4	57	1730.1					348477	68	5124.7					387345	38	10193.3
	AF	66896.7	85	787	740.8			AF	116723	91	1282.7	1849.4			AF	953937	207	4608.4	3227.2
		87889.2	84	1046.3	-331.1				154754	64	2418	-567.7				637693	260	2452.7	-1199.1
		27227.7	70	389					123773	67	1847.4					647245	247	2620.4
	Scx	Total fluorescence	Total cell count	Average fluorescence per cell	Mean (SD)	p-value		Sox2	Total fluorescence	Total cell count	Average fluorescence per cell	Mean (SD)	p-value		Zscan10	Total fluorescence	Total cell count	Average fluorescence per cell	Mean (SD)	p-value
	NP	628640	43	14619.5	11923.1	0.016		NP	322703	51	6327.5	7349.6	0.023		NP	472433	43	10986.8	10754	0.002
		503799	50	10076	-2387.9				338696	46	7363	-1015.5				648333	66	9823.2	-838.9
		531539	48	11073.7					401198	48	8358.3					641301	56	11451.8
	AF	133122	108	1232.6	1104			AF	361028	194	1861	3482.1			AF	786040	176	4466.1	4343.2
		70691.7	76	930.2	-156.2				975607	214	4558.9	-1429				1222938	229	5340.3	-1063.9
		109183	95	1149.3					1010630	251	4026.4					986276	306	3223.1
