# Supplementary material for: Quantitative Single-Cell Transcript Assessment of Biomarkers Supports Cellular Heterogeneity in the Bovine IVD
Source: Vet Sci. 2019 May 12;6(2):42. doi: 10.3390/vetsci6020042 (PMC6631975; doi:10.3390/vetsci6020042)
Supplement: Supplementary file 1 [file vetsci-06-00042-s001.zip › Supplementary Material/Table S3.xlsx]

## Sheet: Sheet1
		Total Fluorescence Descriptives							Log Total Fluorescence Descriptives							k-mean Cluster Center Descriptives
IVD section	Gene	Median	Mean	SD	Skewness	Kurtosis	Shapiro-Wilk Statistic	p-value	Median	Mean	SD	Skewness	Kurtosis	Shapiro-Wilk Statistic	p-value	n1	n2	Ctr1	Ctr2	SD1	SD2
outer AF	Lam1	4477.62	5047.91	2797.93	1.5959	7.0595	0.88565	3.529e-10	12.1285	12.1	0.7752	-0.1659	3.0956	0.99357	0.6569
	Thy1	4911.07	5767.5	3904.22	2.9319	18.8637	0.78471	1.061e-15	12.2618	12.2371	0.8635	-0.0755	3.3836	0.99642	0.9305
	Gli1	3320.96	3804.62	2424.39	1.274	4.1095	0.87534	1.299e-07	11.6974	11.6236	0.8967	-0.0372	2.5884	0.98789	0.5073
	Gli3	1242.83	1978.41	2119.32	1.8782	6.4607	0.77003	1.096e-10	10.2794	10.2157	1.4905	0.1378	1.9938	0.96581	0.01625	40	52	8.77	11.33	0.608	0.89
	Noto	4070.18	4343.41	2598.62	1.2669	5.4036	0.91532	1.906e-05	11.9909	11.8009	0.9991	-1.0042	4.8322	0.94557	0.0008355	58	33	12.4	10.8	0.492	0.826
	Ptprc	6170.56	7245.55	4655.11	2.7146	18.5677	0.80725	2.2e-16	12.5912	12.5864	0.8202	0.0884	2.974	0.99757	0.9309
	Scx	4207.26	4471.39	2459.28	0.68	2.6694	0.94344	0.003338	12.0386	11.8886	0.8775	-0.4496	2.6872	0.97268	0.1291
	Sox2	6738.65	7876.73	5847.96	2.2904	11.3369	0.81286	2.2e-16	12.7182	12.6073	1.0083	-0.2151	3.1061	0.99234	0.128
	Zscan10	7736.44	9360.17	5279.03	1.5538	5.9183	0.86539	4.593e-16	12.9175	12.9972	0.7378	0.29	2.562	0.98679	0.005059	146	174	13.7	12.4	0.451	0.371
NP	Lam1	3441.35	3735.9	1654.04	0.8568	3.6372	0.95114	0.0009871	11.7488	11.7254	0.6588	-0.3193	3.0235	0.98926	0.605
	Thy1	3713.49	4207.1	1901.05	1.0371	4.393	0.93352	0.0001017	11.8586	11.8898	0.6859	-0.6182	4.1806	0.96154	0.006164	54	43	11.4	12.5	0.518	0.356
	Gli1	6176.48	7566.43	5083.14	1.516	6.0035	0.87142	1.409e-10	12.5925	12.5816	0.9574	-0.0884	2.3826	0.98505	0.07922	79	83	11.8	13.4	0.55	0.504
	Gli3	1930.33	3167.22	3884.25	2.0171	7.0224	0.74435	1.384e-13	10.9146	10.5545	1.9171	-0.1549	2.0848	0.96993	0.006294	51	76	8.56	11.9	0.939	1.025
	Noto	4828.34	5130.67	1574.36	0.7379	3.8087	0.96677	0.0001427	12.2373	12.2585	0.4416	-0.0886	2.7033	0.99527	0.8031
	Ptprc	7944.32	8821.1	4561.32	1.0022	4.006	0.92936	4.675e-06	12.9557	12.9175	0.7552	-0.138	2.4514	0.98873	0.3803
	Scx	13267.1	14014.4	6474.5	0.4073	2.8774	0.97771	0.04217	13.6956	13.5796	0.8372	-1.2688	5.2529	0.91463	1.089e-06	26	95	12.3	13.9	0.73	0.438
	Sox2	6974.96	7646.36	4063.43	1.4794	7.0259	0.90103	4.678e-08	12.768	12.695	0.8179	-0.7307	4.2364	0.96078	0.0005766	51	86	11.9	13.2	0.645	0.445
	Zscan10	11943.6	11826	5058.89	0.1321	2.5414	0.98553	0.1213	13.544	13.3637	0.7526	-0.9284	3.3244	0.92853	8.455e-07	45	104	12.4	13.8	0.556	0.346
